# Supplementary material for: Data on mitochondrial ultrastructure of photoreceptors in pig, rabbit, and mouse retinas
Source: Data Brief. 2020 Apr 20;30:105544. doi: 10.1016/j.dib.2020.105544 (PMC7186507; doi:10.1016/j.dib.2020.105544)
Supplement: Supplementary file 1 [file mmc1.xml]

<?xml version="1.0" encoding="utf-8" standalone="no"?>
<data>
  <datasets>
    <author>tozaki@iwate-u.ac.jp</author>
    <type>1</type>
    <dataset>
      <name>Data for mitochondrial ultrastructure of photoreceptors in pig, rabbit, and mouse retinas</name>
      <caption />
      <description>Our data showed mitochondrial ultrastructure of photoreceptors in pig, rabbit, and mouse retinas.</description>
      <filetype>
        <name />
      </filetype>
      <filesize />
      <source>0</source>
      <sourcename>Original Data</sourcename>
      <access>
        <type>1</type>
        <name>Data available in data repository</name>
        <reponame>Mendeley Data</reponame>
        <PersistentId>10.17632/46rcktkpyc.1</PersistentId>
        <deeplinkurl>https://data.mendeley.com/datasets/46rcktkpyc/1</deeplinkurl>
      </access>
    </dataset>
  </datasets>
</data>
